# Supplementary material for: A self-compatible pear mutant derived from γ-irradiated pollen carries an 11-Mb duplication in chromosome 17
Source: Front Plant Sci. 2024 Mar 5;15:1360185. doi: 10.3389/fpls.2024.1360185 (PMC10948449; doi:10.3389/fpls.2024.1360185)
Supplement: Supplementary file 1 [file DataSheet_1.zip]

Archive with 1 entries (1 files):
- Script1.sh
