# Supplementary material for: A self-compatible pear mutant derived from γ-irradiated pollen carries an 11-Mb duplication in chromosome 17
Source: Front Plant Sci. 2024 Mar 5;15:1360185. doi: 10.3389/fpls.2024.1360185 (PMC10948449; doi:10.3389/fpls.2024.1360185)
Supplement: Supplementary file 1 [file DataSheet_1.zip › Script1.sh]

#!/bin/sh
Basedir=[directory you work in]
Readdir=$Basedir"raw/";# Putting the fastq.gz files in this folder
Cleandir=$Basedir"0.Clean/";
Samplelist=$Basedir"script/list_geno";
# "list_geno" includes the IDs of individuals corresponding to the filenames (XXX_R1.fastq.gz and XXX_R2.fastq.gz)
Primer=$Basedir"script/list_primer"
Combinedir=$Basedir"1.Combine/";
Demultidir=$Basedir"2.Demulti/";
Resultdir=$Basedir"3.Result/";
listNo=`cat $Primer|wc -l`;
mkdir $Cleandir $Combinedir $Demultidir $Resultdir

# Cleaning and Combining the pairs of fastqs files obtained from NGS
for i in $(cat $Samplelist);
 do
  trimmomatic \
  PE                     \
  -threads 4             \
  -phred33               \
  -trimlog $CLEAN2dir"log.txt"       \
  $Readdir"$i"_R1.fastq.gz \
  $Readdir"$i"_R2.fastq.gz \
  $Cleandir"clean_trim_"$i"_1.fastq.gz" \
  $Cleandir"clean_unpaired_"$i"_1.fastq.gz" \
  $Cleandir"clean_trim_"$i"_2.fastq.gz" \
  $Cleandir"clean_unpaired_"$i"_2.fastq.gz" \
  ILLUMINACLIP:$Basedir"App/adapter.fa":2:30:10 \
  SLIDINGWINDOW:4:15 \
  MINLEN:60
  rm  $Cleandir"clean_unpaired_"$i"_1.fastq.gz" $Cleandir"clean_unpaired_"$i"_2.fastq.gz"

  flash2 -M 250 -x 0.05 --allow-outies \
  $Cleandir"clean_trim_"$i"_1.fastq.gz" $Cleandir"clean_trim_"$i"_2.fastq.gz";
  cat out.extendedFrags.fastq| gzip -c > $Combinedir"$i"_comb.fastq.gz;
done

# adjusting format of the primers
for i in `seq $listNo`;
 do
Marker=$(sed -n "$i"p $Primer | awk '{print $1}')
DemultiMarkerdir=$Demultidir$Marker/;
Primer_F=$(sed -n "$i"p $Primer | awk '{print $2}')
Primer_R=$(sed -n "$i"p $Primer | awk '{print $3}')
echo $Marker $Primer_F $Primer_R

Primer_F_sort=`echo $Primer_F | sed -e 's/^.//' | sed -e "y/atgc/ATGC/"`
Primer_R_sort=`echo $Primer_R | sed -e 's/^.//' | rev | sed -e "y/atgc/ATGC/"|sed -e "y/ATGC/TACG/"`
echo $Primer_F_sort $Primer_R_sort

# demultiplexing based on the primer sequences
mkdir $DemultiMarkerdir
for j in $(cat $Samplelist);
 do
 gzcat  $Combinedir"$j"_comb.fastq.gz | grep -i -B 1 -A 2 $Primer_F_sort \
|grep -i -B 1 -A 2 $Primer_R_sort|grep -v "^--$"  \
|gzip > $DemultiMarkerdir"$Marker_$j".fastq.gz
done;
done

#SFBB detection
for j in $(cat $Samplelist);
 do
  SFBBnm=`gzcat $Demultidir"SFBB18-partF/$j".fastq.gz|awk 'NR%4 == 2'|grep TTGGACCCCTTAAAGGCATTC|grep ATGTATGTGTTGACCCTAAAA|wc -l`
  SFBBhap=`gzcat $Demultidir"SFBB18-partF/$j".fastq.gz \
  |awk 'NR%4 == 2'|grep TTGGACCCCTTAAAGGCATTC|grep ATGTATGTGTTGACCCTAAAA|sort|uniq -c|sort -r|head -n 4|tr "\n" " "|\
  sed 's/TTGGACCCCTTAAAGGCATTCGTTATCCATTGACACTGTGGAAGGGTGACGAACTTCTTATGCTTGCCTCCGACGAAAGAGCCACCTCCTATAATTCTAGTGCCGGAAATCTCAAGTATCTTCATATTCCTCCTATTATCGATGAGGTCATAGATTTCAAAGCTCTTATTTATGTGAAAAGTATGGTTCCAATTAAGTGAGTTAATGCTACAGTTCCATTTTCTCCTATTTAATTTGTATGTATGTGTTGACCCTAAAA/S1/g'|\
  sed 's/TTGGACCCCTTAAAGGCATTCGTTATCCATTGACACTGTGGAAAGGTGACGAACTTATATGCTTGCCTCCGACGAAAGAGCCATCTCCTATAATTCTAGTGCCGGAAATCTCAAGTATCTTCATATTCCTCCTATTATCGATGAGGTCATAGATTTCAAAGCTCTTATTTATGTGAAAAGTATTGTTCCAATTAAGTGAGTTAATGTTACAGTTCCATTTTATCCTATTTAATTTGTATGTATGTGTTGACCCTAAAA/S3/g'|\
  sed 's/TTGGACCCCTTAAAGGCATTCGTTATCCATTGACACTGTGGAAGGGTGACGAACTTCTTATGCTTGCCTCCGACGAAAGAGCCACCTCCTATAATTCTAGTGCCGGAAATCTAAAGTATCTTCATATTCCTCCTATTATCGATGAGGTCATAGATTTCAAAGCTCTTATTTATGTGAAAAGTATTGTTCCAATTAAGTGAGTTAATGTTACAGTTCCATTTTCTCCTATTTAATTTGTATGTATGTGTTGACCCTAAAA/S4/g'|\
  sed 's/TTGGACCCCTTAAAGGCATTCATTATCCATTGACACTGTGGAAAGGTGACGAACTTCTTATGCTTGCCTCCGACGAAAGAGCCACCTCCTATAATTCTAGTGCCGGAAATCTCAAGTATCTTCATATTCCTCCTATTATCGATGAGGTCATAGATTTCAAAGCTCTTATTTATGTGAAAAGTATTGTTCCAATTAAGTGAGTTAATGTTACAGTTCTATTTTCTCCTATTTAATTTGTATGTATGTGTTGACCCTAAAA/S5/g'|\
  awk '{
       sub("'TTGGACCCCTTAAAGGCATTC'.*.", "'TTGGACCCCTTAAAGGCATTC'");
       print $0;
   }'|sed 's/TTGGACCCCTTAAAGGCATTC/NA/g'`
  echo "$j" $SFBBnm $SFBBhap|awk '{print $1" "$2" "$4" "$3/$2" "$6" "$5/$2" "$8" "$7/$2}'
done >$Resultdir"SFBBsummary.txt"

#S-RNase detrection
for j in $(cat $Samplelist);
 do
  SRNasenm=`gzcat $Demultidir"FTQQYQ_pair252/$j".fastq.gz|awk 'NR%4 == 2'|awk 'length($0)>200'|awk 'length($0)<300' |wc -l`
  SRNasehap=`gzcat $Demultidir"FTQQYQ_pair252/$j".fastq.gz \
  |awk 'NR%4 == 2'|awk 'length($0)>200'|awk 'length($0)<300'|sort|uniq -c|sort -r|head -n 4|tr "\n" " "|\
     sed 's/TTTACGCAGCAATATCAGCCGGCCGTATGCAACTCTAATCCTACTCCTTGTAACGATCCTACTGACAAGTTGTTTACGGTTCACGGTTTGTGGCCTTCAAACAGAAATGGACCTGACCCAGAAAAATGTAAGACTACAGCCCTGAATTCTCAGAAGGTAATATTATTAATAATGAGATGGTCAATATTGTTTATTTCATTTATGCACTCGTGTATATATAGATTACAATACTTAACATAGATTTTCATGCAC/S1/g'|\
     sed 's/TTTACGCAGCAATATCAGCTGGCTGTCTGCAACTCTAATCGTACTCTTTGTAAGGATCCTCCTGACAAGTTGTTTACGGTTCACGGTTTGTGGCCTTCAAACATGGTAGGACCTGACCCAAGTAAATGCCCGATAAAGAATATTCGGAAGGTAATATTATTAGTAATCCAATCGTCAATATTGTTTATTTCATTTATGTACTTGTGTGTGTGTTTGTGTATATTCAATATATACATACTCAAACATAGATTTTCATGCAC/S3/g'|\
     sed 's/TTTACGCAGCAATATCAGCCGGCCGTATGCAACTCTAATCCTACTCCTTGTAACGATCCTACTGACAAGTTGTTTACGGTTCACGGTTTGTGGCCTTCAAACAGGAATGGACCTGACCCAGAAAAATGCAAGACTACAACCATGAATTCTCAGAAGGTAATATTATTAATAATGAGATAGTCAATATTGTTTATTTCATTTATGCACGTGTGTATATATACATTACATATGCTCAGCATAGATTTTCATGCAC/S4/g'|\
     sed 's/TTTACGCAGCAATATCAGCTGGCGGTCTGCAACTCTAATCGTACTCCTTGTAAGGATCCTCCGGACAAGTTGTTTACGGTTCACGGTTTGTGGCCCTCAAGCATGGCAGGACCTGACCCAAGTAATTGCCCGATAAGGAACATTCGGAAGGTAATATTATTAGTAATCAGATCGTCAATATTGTTTATTTCCTTTATGTACTTGTGCGTGTGTTTGTGTATATTCAATATATACGTCCTCAAACATAGATTTTCATGCAC/S5/g'|\
  awk '{
       sub("'TTTACGCAGCAATATCAGC'.*.", "'TTTACGCAGCAATATCAGC'");
       print $0;
   }'|sed 's/TTTACGCAGCAATATCAGC/NA/g'| awk '{
        sub("'TTACGCAGCAATATCAGC'.*.", "'TTACGCAGCAATATCAGC'");
        print $0;
    }'|sed 's/TTACGCAGCAATATCAGC/NA/g'`
  echo "$j" $SRNasenm $SRNasehap|awk '{print $1" "$2" "$4" "$3/$2" "$6" "$5/$2" "$8" "$7/$2}'
done >$Resultdir"SRNaseBsummary.txt"
