# Supplementary material for: A self-compatible pear mutant derived from γ-irradiated pollen carries an 11-Mb duplication in chromosome 17
Source: Front Plant Sci. 2024 Mar 5;15:1360185. doi: 10.3389/fpls.2024.1360185 (PMC10948449; doi:10.3389/fpls.2024.1360185)
Supplement: Supplementary file 2 [file Table_1.xlsx]

## Sheet: TableS1
Supplementary Table 1 Primer pairs used for amplicon sequencing.
Gene	Primer name	Sequence	Position in Bartlett DH Genome v2.0
S-RNase	FTQQYQ	ACACTCTTTCCCTACACGACGCTCTTCCGATCTtttacgcagcaatatcag	Chr17:24015501
	SRNase252bp_R	GTGACTGGAGTTCAGACGTGTGCTCTTCCGATCTgtgcatgaaaatctatg	NA
SFBB18	SFBB18_F	ACACTCTTTCCCTACACGACGCTCTTCCGATCTttggaccccttaaaggcattc	Chr17:23567163
	SFBB18_R	GTGACTGGAGTTCAGACGTGTGCTCTTCCGATCTttttagggtcaacacatacatac	Chr17:23566905

## Sheet: TableS2
Supplementary Table 2 Numbers of reads and allele frequencies obtained by amplicon sequencing using the S-RNase and SFBB18 primers.
Individual	S-genotype	S-RNase									SFBB18
		Target reads (n)	Allele1	Freq1	Allele2	Freq2	Allele3	Freq3	Ratio of Allele1 to Allele2		Target reads (n)	Allele1	Freq1	Allele2	Freq2	Allele3	Freq3	Ratio of Allele1 to Allele2
515-20	S1S3	278	S3	0.521583	S1	0.395683	NA	0.0107914	1.31818		561	S3	0.488414	S1	0.424242	NA	0.0142602	1.15126
415-1	S4S5dS5	463	S5	0.790497	S4	0.12743	NA	0.0151188	6.20338		745	S5	0.612081	S4	0.256376	NA	0.0255034	2.38743
Seedling001	S1S5	713	S5	0.580645	S1	0.346424	NA	0.0056101	1.67611		1130	S5	0.489381	S1	0.376106	NA	0.0424779	1.30118
Seedling002	S1S5	527	S5	0.529412	S1	0.394687	NA	0.00759013	1.34135		1717	S5	0.438556	S1	0.390798	NA	0.0518346	1.12221
Seedling004	S3S5	726	S5	0.402204	S3	0.472452	NA	0.0123967	0.851312		1863	S3	0.425121	S5	0.413312	NA	0.0424047	1.02857
Seedling006	S1S5	575	S5	0.546087	S1	0.368696	NA	0.0121739	1.48113		1972	S5	0.429006	S1	0.378296	NA	0.0583164	1.13405
Seedling008	S3S5	644	S5	0.42236	S3	0.447205	NA	0.0124224	0.944444		1156	S3	0.430796	S5	0.41436	NA	0.0294118	1.03967
Seedling010	S1S5	552	S5	0.5	S1	0.418478	NA	0.00543478	1.19481		1442	S5	0.454924	S1	0.379334	NA	0.0527046	1.19927
Seedling012	S3S5	815	S5	0.4	S3	0.474847	NA	0.00858896	0.842377		686	S5	0.456268	S3	0.387755	NA	0.0466472	1.17669
Seedling015	S1S5	825	S5	0.541818	S1	0.380606	NA	0.00848485	1.42357		588	S5	0.45068	S1	0.370748	NA	0.0527211	1.2156
Seedling016	S1S5	796	S5	0.557789	S1	0.361809	NA	0.00628141	1.54167		1007	S5	0.45283	S1	0.402185	NA	0.041708	1.12592
Seedling017	S1S5	862	S5	0.520882	S1	0.400232	NA	0.0104408	1.30145		1503	S5	0.478377	S1	0.410512	NA	0.0339321	1.16532
Seedling018	S1S5	1172	S5	0.572526	S1	0.352389	NA	0.00682594	1.6247		1485	S5	0.456566	S1	0.399327	NA	0.0410774	1.14334
Seedling020	S1S5	971	S5	0.546859	S1	0.361483	NA	0.0123584	1.51282		1363	S5	0.459281	S1	0.39912	NA	0.0432869	1.15073
Seedling021	S1S5	679	S5	0.558174	S1	0.341679	NA	0.00883652	1.63362		1321	S5	0.44436	S1	0.397426	NA	0.0484481	1.11809
Seedling022	S1S5	597	S5	0.537688	S1	0.371859	NA	0.0134003	1.44595		732	S5	0.476776	S1	0.411202	NA	0.0327869	1.15947
Seedling025	S3S5	513	S5	0.417154	S3	0.475634	NA	0.0116959	0.877048		759	S5	0.418972	S3	0.40448	NA	0.0461133	1.03583
Seedling027	S1S5	815	S5	0.542331	S1	0.371779	NA	0.00858896	1.45875		1529	S5	0.47155	S1	0.381295	NA	0.0425114	1.23671
Seedling029	S3S5	468	S5	0.386752	S3	0.49359	NA	0.0149573	0.783549		599	S3	0.442404	S5	0.417362	NA	0.0517529	1.06
Seedling031	S3S5	1142	S5	0.383538	S3	0.488616	NA	0.0113835	0.784948		610	S5	0.440984	S3	0.398361	NA	0.0360656	1.107
Seedling032	S3S5	786	S5	0.371501	S3	0.517812	NA	0.00763359	0.717444		1470	S3	0.451701	S5	0.396599	NA	0.0387755	1.13894
Seedling033	S1S5	894	S5	0.543624	S1	0.370246	NA	0.0100671	1.46828		1553	S5	0.462975	S1	0.379266	NA	0.0444301	1.22071
Seedling034	S3S5	445	S5	0.386517	S3	0.485393	NA	0.00898876	0.796297		646	S5	0.4613	S3	0.422601	NA	0.0263158	1.09157
Seedling035	S1S5	899	S5	0.517241	S1	0.39822	NA	0.00889878	1.29888		1597	S5	0.480902	S1	0.393863	NA	0.0363181	1.22099
Seedling036	S1S5	829	S5	0.569361	S1	0.364294	NA	0.00723764	1.56292		1085	S5	0.452535	S1	0.384332	NA	0.0525346	1.17746
Seedling037	S3S5	703	S5	0.422475	S3	0.446657	NA	0.00853485	0.94586		1763	S3	0.424844	S5	0.420874	NA	0.0283607	1.00943
Seedling040	S3S4	719	S3	0.717663	S4	0.204451	NA	0.0069541	3.5102		1172	S3	0.444539	S4	0.423208	NA	0.0324232	1.0504
Seedling043	S3S5	629	S5	0.411765	S3	0.480127	NA	0.00794913	0.857617		946	S5	0.437632	S3	0.394292	NA	0.0401691	1.10992
Seedling044	S1S5	476	S5	0.506303	S1	0.436975	NA	0.00630252	1.15865		979	S5	0.430031	S1	0.414709	NA	0.0398366	1.03695
Seedling045	S3S5	846	S5	0.391253	S3	0.486998	NA	0.00945626	0.803398		1295	S5	0.426255	S3	0.417761	NA	0.0301158	1.02033
Seedling047	S3S4dS5	1311	S3	0.388253	S5	0.342487	S4	0.138063	1.13363		765	S3	0.233987	S5	0.214379	S4	0.185621	1.09146
Seedling048	S3S5	1044	S5	0.409004	S3	0.471264	NA	0.0114943	0.867887		1746	S3	0.437572	S5	0.375716	NA	0.0515464	1.16463
Seedling049	S1S4dS5	737	S5	0.443691	S1	0.305292	S4	0.156038	1.45333		746	S5	0.302949	S4	0.268097	S1	0.238606	1.13
Seedling050	S1S5	801	S5	0.548065	S1	0.387016	NA	0.00873908	1.41613		1420	S5	0.472535	S1	0.392254	NA	0.0373239	1.20467
Seedling051	S3S5	510	S5	0.407843	S3	0.472549	NA	0.00980392	0.86307		945	S3	0.445503	S5	0.433862	NA	0.021164	1.02683
Seedling052	S3S5	859	S5	0.447031	S3	0.436554	NA	0.0104773	1.024		945	S5	0.442328	S3	0.404233	NA	0.0338624	1.09424
Seedling053	S3S4dS4	391	S3	0.554987	S4	0.370844	NA	0.0102302	1.49655		1052	S4	0.580798	S3	0.305133	NA	0.0247148	1.90343
Seedling054	S1S5	1160	S5	0.537069	S1	0.358621	NA	0.0103448	1.49759		1593	S5	0.463277	S1	0.38732	NA	0.0426868	1.19611
Seedling055	S3S5	136	S5	0.404412	S3	0.492647	NA	0.0147059	0.820896		245	S5	0.502041	S3	0.432653	NA	0.0122449	1.16038
Seedling056	S3S4dS5	541	S3	0.421442	S5	0.369686	S4	0.127542	1.14		1260	S3	0.311905	S5	0.272222	S4	0.25873	1.14577
Seedling057	S1S5	775	S5	0.526452	S1	0.389677	NA	0.00774194	1.351		714	S5	0.436975	S1	0.401961	NA	0.0532213	1.08711
Seedling058	S1S4	310	S1	0.63871	S4	0.267742	NA	0.0129032	2.38554		711	S1	0.455696	S4	0.45007	NA	0.0182841	1.0125
Seedling059	S3S5	812	S5	0.429803	S3	0.455665	NA	0.0123153	0.943243		844	S5	0.491706	S1	0.349526	NA	0.0402844	1.40678
Seedling060	S1S5	522	S5	0.565134	S1	0.363985	NA	0.00957854	1.55263		861	S5	0.480836	S1	0.383275	NA	0.0371661	1.25455
Seedling061	S1S5	560	S5	0.555357	S1	0.369643	NA	0.00714286	1.50241		862	S5	0.470998	S1	0.410673	NA	0.0313225	1.14689
Seedling062	S1S5	354	S5	0.533898	S1	0.378531	NA	0.0225989	1.41045		909	S5	0.476348	S1	0.421342	NA	0.0264026	1.13055
Seedling063	S1S4dS5	530	S5	0.462264	S1	0.232075	S4	0.215094	1.99187		914	S5	0.294311	S1	0.278993	S4	0.268053	1.0549
Seedling064	S1S5	466	S5	0.530043	S1	0.390558	NA	0.0107296	1.35714		1087	S5	0.445262	S1	0.395584	NA	0.0413983	1.12558
Seedling066	S1S5	525	S5	0.558095	S1	0.371429	NA	0.0152381	1.50256		1143	S5	0.423447	S1	0.412948	NA	0.0524934	1.02542
Seedling067	S3S4dS5	548	S3	0.428832	S5	0.341241	S4	0.145985	1.25668		890	S3	0.302247	S5	0.274157	S4	0.253933	1.10246
Seedling068	S1S5	578	S5	0.49827	S1	0.444637	NA	0.00346021	1.12062		1043	S5	0.459252	S1	0.411314	NA	0.0325983	1.11655
Seedling069	S1S5	1121	S5	0.542373	S1	0.38091	NA	0.00713649	1.42389		1444	S5	0.433518	S1	0.400277	NA	0.0498615	1.08304
Seedling071	S3S5	699	S5	0.369099	S3	0.519313	NA	0.00858369	0.710745		1173	S3	0.44416	S5	0.417732	NA	0.029838	1.06327
Seedling072	S1S5	381	S5	0.524934	S1	0.362205	NA	0.00787402	1.44927		916	S5	0.453057	S1	0.40393	NA	0.0447598	1.12162
Seedling073	S3S5	982	S5	0.395112	S3	0.48778	NA	0.0101833	0.810021		769	S5	0.439532	S3	0.418726	NA	0.0325098	1.04969
Seedling074	S1S4dS5	932	S5	0.492489	S1	0.296137	S4	0.142704	1.66304		954	S4	0.301887	S5	0.289308	S1	0.185535	1.04348
Seedling075	S3S5dS5	1210	S5	0.531405	S3	0.323967	NA	0.0107438	1.64031		924	S5	0.612554	S3	0.261905	NA	0.0270563	2.33884
Seedling077	S1S5	1197	S5	0.524645	S1	0.401003	NA	0.00584795	1.30833		1411	S5	0.448618	S1	0.403969	NA	0.0510276	1.11053
Seedling080	S1S5	1252	S5	0.491214	S1	0.409744	NA	0.0103834	1.19883		1842	S5	0.457112	S1	0.385451	NA	0.0445168	1.18591
Seedling081	S1S5	753	S5	0.537849	S1	0.363878	NA	0.00664011	1.4781		1431	S5	0.461915	S1	0.413697	NA	0.0356394	1.11655
Seedling082	S3S4dS5	1165	S3	0.40515	S5	0.313305	S4	0.171674	1.29315		1593	S3	0.285625	S5	0.269931	S4	0.250471	1.05814
Seedling083	S3S5	1066	S5	0.412758	S3	0.4606	NA	0.00938086	0.896131		595	S3	0.423529	S5	0.415126	NA	0.0369748	1.02024
Seedling086	S1S5	765	S5	0.573856	S1	0.35817	NA	0.00653595	1.60219		712	S5	0.485955	S1	0.360955	NA	0.0463483	1.3463
Seedling087	S3S5	739	S5	0.446549	S3	0.423545	NA	0.00947226	1.05431		902	S3	0.426829	S5	0.423503	NA	0.0354767	1.00785
Seedling091	S3S5	1226	S5	0.41354	S3	0.441272	NA	0.00978793	0.937154		1545	S5	0.43754	S3	0.427832	NA	0.0472492	1.02269
Seedling092	S3S5	705	S5	0.391489	S3	0.495035	NA	0.00992908	0.790831		1502	S5	0.437417	S3	0.430093	NA	0.0346205	1.01703
Seedling093	S3S5	707	S5	0.403112	S3	0.507779	NA	0.00990099	0.793873		1136	S3	0.441901	S5	0.419894	NA	0.0378521	1.05241
Seedling094	S3S5	1101	S5	0.441417	S3	0.442325	NA	0.00908265	0.997947		1017	S3	0.447394	S5	0.437561	NA	0.0216323	1.02247
Seedling095	S3S5	812	S5	0.37069	S3	0.486453	NA	0.0147783	0.762026		1443	S3	0.440748	S5	0.428967	NA	0.023562	1.02746
Seedling096	S3S5	1099	S5	0.389445	S3	0.483167	NA	0.010919	0.806026		1095	S5	0.459361	S3	0.412785	NA	0.0310502	1.11283
Seedling097	S3S5	1073	S5	0.415657	S3	0.441752	NA	0.0130475	0.940928		1325	S5	0.428679	S3	0.415849	NA	0.045283	1.03085
Seedling099	S3S5	1757	S5	0.380763	S3	0.482641	NA	0.00967558	0.788916		1269	S5	0.431048	S3	0.405043	NA	0.037037	1.0642
Seedling102	S1S5	835	S5	0.548503	S1	0.373653	NA	0.0107784	1.46795		492	S5	0.463415	S1	0.382114	NA	0.046748	1.21277
Seedling103	S1S5dS5	813	S5	0.699877	S1	0.205412	NA	0.0147601	3.40719		1363	S5	0.575935	S1	0.264857	NA	0.0410858	2.17451
Seedling104	S3S4dS5	1096	S3	0.389599	S5	0.334854	S4	0.153285	1.16349		856	S5	0.278037	S3	0.272196	S4	0.244159	1.02146
Seedling105	S1S5	948	S5	0.541139	S1	0.347046	NA	0.0137131	1.55927		830	S5	0.449398	S1	0.384337	NA	0.0542169	1.16928
Seedling106	S1S5	908	S5	0.577093	S1	0.338106	NA	0.00770925	1.70684		1351	S5	0.447816	S1	0.395263	NA	0.0473723	1.13296
Seedling108	S3S5	1151	S5	0.414422	S3	0.449175	NA	0.00955691	0.922629		653	S3	0.427259	S5	0.407351	NA	0.0413476	1.04887
Seedling109	S3S5	504	S5	0.400794	S3	0.507937	NA	0.00595238	0.789062		773	S5	0.465718	S3	0.413972	NA	0.0271669	1.125
Seedling110	S1S4	740	S1	0.571622	S4	0.339189	NA	0.0148649	1.68526		950	S4	0.469474	S1	0.410526	NA	0.0284211	1.14359
Seedling111	S1S5	827	S5	0.519952	S1	0.415961	NA	0.00846433	1.25		456	S5	0.464912	S1	0.390351	NA	0.0504386	1.19101
Seedling112	S1S5	977	S5	0.538383	S1	0.372569	NA	0.00511771	1.44506		1268	S5	0.439274	S1	0.391956	NA	0.0481073	1.12072
Seedling113	S1S5	1051	S5	0.495718	S1	0.411989	NA	0.0104662	1.20323		891	S5	0.465769	S1	0.377104	NA	0.0392817	1.23512
Seedling114	S3S5	981	S5	0.388379	S3	0.4842	NA	0.00917431	0.802105		1239	S3	0.422115	S5	0.419693	NA	0.039548	1.00577
Seedling117	S1S5dS5	1101	S5	0.6703	S1	0.243415	NA	0.0118074	2.75373		1136	S5	0.612676	S1	0.252641	NA	0.0378521	2.42509
Seedling118	S1S5	1575	S5	0.549206	S1	0.366349	NA	0.00761905	1.49913		1625	S5	0.475077	S1	0.359385	NA	0.0461538	1.32192
Seedling119	S1S4dS5	2094	S5	0.462273	S1	0.298472	S4	0.156638	1.5488		2038	S5	0.30422	S1	0.260059	S4	0.240922	1.16981
Seedling120	S3S5	1463	S5	0.395079	S3	0.484621	NA	0.00888585	0.815233		2120	S3	0.437736	S5	0.409906	NA	0.0372642	1.06789
Seedling121	S1S5	744	S5	0.538978	S1	0.379032	NA	0.016129	1.42199		1603	S5	0.439177	S1	0.414847	NA	0.0386775	1.05865
Seedling122	S1S5	954	S5	0.544025	S1	0.357442	NA	0.0136268	1.522		2084	S5	0.43714	S1	0.386276	NA	0.0551823	1.13168
Seedling124	S1S5	1248	S5	0.559295	S1	0.346955	NA	0.0088141	1.61201		2142	S5	0.44211	S1	0.385154	NA	0.0490196	1.14788
Seedling125	S1S5	1046	S5	0.544933	S1	0.373805	NA	0.00956023	1.4578		2024	S5	0.469368	S1	0.383893	NA	0.041502	1.22265
Seedling126	S1S5	838	S5	0.587112	S1	0.329356	NA	0.00596659	1.78261		1841	S5	0.472569	S1	0.343292	NA	0.050516	1.37658
Seedling128	S3S4dS5	1115	S3	0.405381	S5	0.372197	S4	0.109417	1.08916		1607	S3	0.302427	S5	0.291848	S4	0.246422	1.03625
Seedling129	S1S5	1534	S5	0.565189	S1	0.366362	NA	0.00521512	1.54271		2289	S5	0.443862	S1	0.408475	NA	0.0467453	1.08663
Seedling131	S3S4dS5	1419	S3	0.383369	S5	0.339676	S4	0.151515	1.12863		1710	S5	0.27193	S3	0.269006	S4	0.24152	1.01087
Seedling132	S3S4dS5	1871	S3	0.37039	S5	0.355425	S4	0.144308	1.0421		1588	S5	0.293451	S3	0.289043	S4	0.243703	1.01525
Seedling133	S3S5	584	S5	0.429795	S3	0.462329	NA	0.0119863	0.92963		1187	S3	0.428812	S5	0.390059	NA	0.053075	1.09935
Seedling134	S1S5	697	S5	0.578192	S1	0.360115	NA	0.0071736	1.60558		1528	S5	0.487565	S1	0.40445	NA	0.0222513	1.2055
Seedling135	S3S5dS5	951	S5	0.529968	S3	0.364879	NA	0.00736067	1.45245		1567	S5	0.588385	S3	0.283344	NA	0.0261646	2.07657
Seedling136	S3S5	1148	S5	0.406794	S3	0.499129	NA	0.010453	0.815008		1598	S3	0.473091	S5	0.387359	NA	0.0356696	1.22132
Seedling138	S1S5	936	S5	0.55235	S1	0.36859	NA	0.00534188	1.49855		1803	S5	0.442596	S1	0.411536	NA	0.0415973	1.07547
Seedling139	S3S5	532	S5	0.398496	S3	0.359023	NA	0.018797	1.10995		1716	S5	0.45338	S3	0.414336	NA	0.0291375	1.09423
Seedling140	S3S5	712	S5	0.450843	S3	0.45927	NA	0.00983146	0.981651		1149	S5	0.45866	S3	0.422977	NA	0.024369	1.08436
Seedling143	S1S5	442	S5	0.597285	S1	0.334842	NA	0.00452489	1.78378		861	S5	0.40302	S1	0.400697	NA	0.068525	1.0058
Seedling145	S1S5	1015	S5	0.592118	S1	0.341872	NA	0.0128079	1.73199		1700	S5	0.474706	S1	0.385294	NA	0.0411765	1.23206
Seedling146	S1S5	885	S5	0.568362	S1	0.342373	NA	0.00903955	1.66007		1333	S5	0.453113	S1	0.407352	NA	0.0435109	1.11234
Seedling147	S3S4dS5	1389	S3	0.418287	S5	0.345572	S4	0.12887	1.21042		1176	S5	0.319728	S3	0.256803	S4	0.239796	1.24503
Seedling148	S3S4dS5	1289	S3	0.388673	S5	0.328937	S4	0.152832	1.1816		863	S3	0.279258	S5	0.232908	S4	0.225956	1.19901
Seedling150	S3S5	652	S5	0.386503	S3	0.5	NA	0.0122699	0.773006		560	S5	0.467857	S3	0.398214	NA	0.0267857	1.17489
Seedling151	S3S4dS5	874	S3	0.377574	S5	0.318078	S4	0.171625	1.18705		572	S5	0.29021	S4	0.269231	S3	0.265734	1.07792
Seedling152	S3S5	612	S5	0.385621	S3	0.5	NA	0.00816993	0.771242		662	S5	0.444109	S3	0.413897	NA	0.0271903	1.07299
Seedling154	S3S5	678	S5	0.396755	S3	0.467552	NA	0.0147493	0.848579		982	S5	0.42668	S3	0.42057	NA	0.0325866	1.01453
Seedling155	S3S5	836	S5	0.375598	S3	0.507177	NA	0.0107656	0.740566		1198	S5	0.434891	S3	0.422371	NA	0.0233723	1.02964
Seedling157	S1S4dS5	1203	S5	0.468828	S1	0.256858	S4	0.194514	1.82524		1737	S5	0.284974	S1	0.28152	S4	0.274611	1.01227
Seedling161	S1S5	1298	S5	0.552388	S1	0.349769	NA	0.0107858	1.57929		2000	S5	0.4375	S1	0.391	NA	0.052	1.11893
Seedling163	S1S5	587	S5	0.558773	S1	0.362862	NA	0.00851789	1.5399		985	S5	0.449746	S1	0.377665	NA	0.048731	1.19086
Seedling166	S3S5	707	S5	0.429986	S3	0.458274	NA	0.0127298	0.938273		1154	S5	0.454073	S3	0.407279	NA	0.0294627	1.11489
Seedling167	S3S5	701	S5	0.429387	S3	0.472183	NA	0.00713267	0.909366		991	S5	0.484359	S3	0.383451	NA	0.0292634	1.26316
Seedling168	S3S4dS5	693	S3	0.422799	S5	0.343434	S4	0.152958	1.23109		1042	S5	0.309981	S3	0.277351	S4	0.254319	1.11765
Seedling169	S3S5dS5	853	S5	0.566237	S3	0.305979	NA	0.010551	1.85057		1284	S5	0.598131	S3	0.277259	NA	0.029595	2.1573
Seedling170	S3S5	741	S5	0.381916	S3	0.508772	NA	0.0107962	0.750662		1852	S3	0.442765	S5	0.412527	NA	0.0296976	1.0733
Seedling172	S1S5	471	S5	0.562633	S1	0.37155	NA	0.00424628	1.51429		1395	S5	0.466667	S1	0.397133	NA	0.0422939	1.17509
Seedling173	S1S5	436	S5	0.545872	S1	0.383028	NA	0.00917431	1.42515		1059	S5	0.477809	S1	0.395656	NA	0.0358829	1.20764
Seedling175	S1S5	816	S5	0.560049	S1	0.360294	NA	0.00857843	1.55442		1696	S5	0.448113	S1	0.381486	NA	0.0489387	1.17465
Seedling176	S3S5dS5	914	S5	0.556893	S3	0.317287	NA	0.00875274	1.75517		1753	S5	0.56931	S3	0.29093	NA	0.0336566	1.95686
Seedling177	S3S5	774	S5	0.421189	S3	0.456072	NA	0.0103359	0.923514		1207	S5	0.449047	S3	0.404308	NA	0.0323115	1.11066
Seedling178	S1S5	877	S5	0.54732	S1	0.368301	NA	0.00570125	1.48607		1596	S5	0.435464	S1	0.370301	NA	0.0570175	1.17597
Seedling179	S3S5	176	S5	0.522727	S3	0.409091	NA	0.0113636	1.27778		976	S5	0.45082	S3	0.429303	NA	0.0286885	1.05012
Seedling180	S3S5	527	S5	0.40038	S3	0.506641	NA	0.0056926	0.790264		1363	S5	0.458547	S3	0.393984	NA	0.0337491	1.16387
Seedling182	S3S4dS5	355	S3	0.433803	S5	0.338028	S4	0.135211	1.28333		928	S5	0.28556	S4	0.267241	S3	0.267241	1.06855
Seedling184	S3S4dS5	950	S3	0.416842	S5	0.331579	S4	0.141053	1.25714		1188	S3	0.276936	S4	0.254209	S5	0.250842	1.0894
Seedling185	S1S5	593	S5	0.56661	S1	0.369309	NA	0.00505902	1.53424		1305	S5	0.450575	S1	0.387739	NA	0.0383142	1.16206
Seedling186	S1S4dS5	969	S5	0.462332	S1	0.270382	S4	0.177503	1.70992		1319	S4	0.280516	S5	0.273692	S1	0.257771	1.02493
Seedling187	S1S5	503	S5	0.536779	S1	0.389662	NA	0.00994036	1.37755		994	S5	0.440644	S1	0.405433	NA	0.0472837	1.08685
Seedling188	S1S5	700	S5	0.54	S1	0.378571	NA	0.01	1.42642		1474	S5	0.44844	S1	0.422659	NA	0.0393487	1.061
Seedling189	S1S4dS5	759	S5	0.487484	S1	0.247694	S4	0.173913	1.96809		1278	S5	0.295775	S4	0.266041	S1	0.241002	1.11176
Seedling191	S3S5	489	S5	0.443763	S3	0.460123	NA	0.00613497	0.964444		1074	S5	0.438547	S3	0.408752	NA	0.038175	1.07289
Seedling192	S1S5	575	S5	0.523478	S1	0.408696	NA	0.0104348	1.28085		968	S5	0.484504	S1	0.379132	NA	0.0371901	1.27793
Seedling252	S1S5	429	S5	0.55711	S1	0.382284	NA	0.004662	1.45732		970	S5	0.474227	S1	0.427835	NA	0.0309278	1.10843
Seedling254	S3S4dS5	596	S3	0.416107	S5	0.342282	S4	0.142617	1.21568		1344	S5	0.294643	S3	0.267857	S4	0.261161	1.1
Seedling256	S1S5dS5	1050	S5	0.659048	S1	0.259048	NA	0.00666667	2.54412		1691	S5	0.596097	S1	0.238912	NA	0.0538143	2.49505

## Sheet: TableS3
Supplementary Table 3. The average height of 1 year-old seedlings among partially triploid and diploid seedlings
group	Number of seedlings	Average height (cm) NS
Partially triploid seedlings	29	136.241
Diploid seedlings	110	149.309
NS Not significant at P=0.05
